# Supplementary material for: Effect of Graphite Nanoplatelet Size and Dispersion on the Thermal and Mechanical Properties of Epoxy-Based Nanocomposites
Source: Nanomaterials (Basel). 2023 Apr 10;13(8):1328. doi: 10.3390/nano13081328 (PMC10144909; doi:10.3390/nano13081328)
Supplement: Supplementary file 1 [file nanomaterials-13-01328-s001.zip]

Archive with 1 entries (1 files):
- nanomaterials-2281453-supplementary.pdf
